# Supplementary material for: SNX-3 mediates retromer-independent tubular endosomal recycling by opposing EEA-1-facilitated trafficking
Source: PLoS Genet. 2021 Jun 3;17(6):e1009607. doi: 10.1371/journal.pgen.1009607 (PMC8219167; doi:10.1371/journal.pgen.1009607)
Supplement: S1 File — (XLSX) [file pgen.1009607.s010.xlsx]

## Sheet: Fig 1
Fig 1B	hTAC-GFP tubule length@different mutant or RNAi μm/100μm2
	WT (ROI=20,n=20)	snx-3(tm1595)(ROI=22,n=22)	snx-27(tm5356)(ROI=23,n=23)	snx-1(tm847)(ROI=17,n=17)	snx-6(RNAi)(ROI=15,n=15)	lst-4(tm2423)(ROI=23,n=23)	snx-13(tm2404)(ROI=17,n=17)	snx-17(tm3643)(ROI=20,n=20)	snx-14(RNAi)(ROI=14,n=14)
	54.4391	9.78571	28.0352	49.8881	33.9436	32.325	45.461	39.7748	31.6946
	13.7729	14.722	34.2105	46.1539	50.3506	50.0575	33.7603	54.0914	25.5939
	31.2036	30.0756	32.7133	48.1345	56.4084	51.7521	25.0339	46.4087	29.5345
	56.6897	8.50534	9.90807	57.5731	35.9454	58.8425	47.5462	57.6711	27.7951
	49.1037	17.7078	32.8587	45.2281	27.2425	38.5672	63.7907	26.6631	40.3104
	35.3105	16.3849	27.3651	31.3454	28.2202	40.6231	43.7976	37.71	38.8397
	22.0902	12.0274	22.6237	20.675	38.9947	23.9111	57.8379	58.7109	26.326
	45.0072	17.9677	28.162	34.3924	50.2913	53.7025	67.0857	35.718	55.4614
	40.5654	13.4438	38.2425	39.2411	33.6786	57.4393	43.5343	48.1732	32.0329
	61.6724	9.31601	34.9691	57.9326	33.2623	35.1469	43.1784	54.5045	38.008
	65.0621	14.3682	33.6411	50.2894	46.9949	43.958	49.2175	37.7601	58.0702
	69.5682	6.62073	18.658	33.2262	51.17	63.964	36.1307	38.194	51.7729
	53.2294	9.70285	33.8654	60.8731	36.6146	45.3225	47.1966	43.5427	14.3082
	55.5928	16.802	36.3973	28.4279	31.9431	55.0293	51.1118	58.4608	37.6444
	69.7629	23.5757	17.0019	32.5405	25.1673	45.0252	53.2389	39.815
	35.2326	5.70409	39.9691	35.367		39.8201	64.5111	35.9425
	34.9189	10.5938	31.8346	51.0673		41.4344	37.8545	49.8972
	60.4656	12.0509	27.7947			23.567		35.5872
	40.3105	3.13666	41.5046			43.2179		26.9379
	52.3587	9.72658	48.3674			41.7089		43.858
		17.2563	28.5246			46.154
		10.4574	45.2643			33.7557
			36.421			45.759
Mean	47.32	13.18	31.67	42.49	38.68	43.96	47.66	43.47	36.24
Fig 1D	FI of the basolateral PM hTAC-GFP（TOP）(ROI=18, n=18)			Fig 1E	Avg. puncta number (/100μm2) hTAC-GFP (Middle) (ROI=18, n=12)
	WT	snx-3(tm1595)	snx-3(tm1595);RFP-SNX-3		WT	snx-3(tm1595)	snx-3(tm1595);RFP-SNX-3
	5522.95	1411.53	4071.22		2.85501	8.98162	6.64849
	3629.7	874.715	4713.27		5.25079	16.9231	6.37946
	5169.54	1823.31	4321.53		5.6313	16.2011	7.37125
	5018.31	1687.31	4055.15		3.82579	16.012	3.27851
	5017.9	1032.92	3180.26		6.95288	8.88546	7.03536
	3873.26	802.758	5186.28		3.66893	14.0602	6.55641
	4661.76	268.433	6050.56		3.91266	11.1771	5.44916
	2982.98	808.699	3078.83		2.75356	10.0295	7.39593
	4533.95	1150.45	4290.47		6.68815	11.9313	5.56624
	3801.15	1108.91	5131.24		9.74239	5.76957	4.26707
	5175.57	1545.34	3676.1		4.34769	8.66629	7.51976
	5969.82	1322.32	2920.32		5.34688	7.28309	4.68514
	4248.97	551.264	4960.85		4.04088	14.9387	4.23636
	4039.42	955.752	3995.89		2.16221	14.8175	3.59523
	4172.56	1347.15	4874.44		8.52086	6.13478	2.04311
	5964.06	1069.61	5055.5		7.57543	11.0804	5.24532
	4430.49	1606.79	4268.27		2.06502	12.3007	5.33127
	3838.91	797.917	5181.61		6.2389	18.5709	5.76828
Mean	4558	1120	4390	Mean	5.088	11.88	5.465
Fig 1G	Mean Intensity of hTAC-GFP(total) (ROI=16, n=16)			Fig 1H	Mean Intensity of DAF-4-GFP(total) (ROI=20,n=20)
	WT	snx-3(tm1595)			WT	snx-3(tm1595)
	2575.6	883.573			2915.33	1920.4
	4103.87	987.279			2964.59	2046.76
	3038.91	1041.16			3026.03	2069.98
	3625.7	1061.37			3042.11	2107.06
	3200.83	1192.09			3086.91	2169.41
	3329.93	1196.52			3087.21	2181.49
	3983.32	1308.94			3216.11	2193.07
	3321.35	1308.94			3253.68	2372.45
	3659.24	1327.97			3484.83	2408.17
	3141.82	1421.31			3566.18	2420.27
	4265.09	1442.23			3750.57	2461.55
	3135.27	1502.77			3922.66	2489.38
	3647.6	1565.96			4239.16	2515.33
	2120.78	1631.31			4250.6	2657.25
	2370.53	1730.99			4358.5	2671.61
	3048.61	1878.23			4513.11	2946.28
Mean	3286	1343			4763.88	3152.98
					4662.65	3289.42
					5253.23	2760.03
					4485.6	2898.19
				Mean	3792	2487

## Sheet: Fig 2
Fig 2B Pearson's coefficient								Fig 2D RME-1-labeled structure area (μm2)						Fig2C %coverage of basal surface RME-1
hTAC&RME-1 WT (ROI=11,n=11)			hTAC&RME-1 snx-3(tm1595)(ROI=11,n=11)					WT(ROI=253,n=6)		snx-3(tm1595)(ROI=262, n=5)				WT (ROI=25, n=6)			snx-3(tm1595)(ROI=20,n=5)
	0.68			0.23				Worm1		Worm1				coverage	%		coverage	%
	0.72			0.31				Crop1		Crop1				0.102	10.2		0.0646	6.46
	0.73			0.28				area	μm2	area	μm2			0.0741	7.41		0.0608	6.08
	0.56			0.19				53	0.41887	71	0.561128			0.0929	9.29		0.0431	4.31
	0.82			0.29				137	1.08274	22	0.173871			0.1051	10.51		0.0541	5.41
	0.85			0.31				117	0.924676	84	0.66387			0.1064	10.64		0.0849	8.49
	0.66			0.28				85	0.671773	23	0.181774			0.0993	9.93		0.0614	6.14
	0.73			0.19				88	0.695482	64	0.505805			0.1496	14.96		0.0551	5.51
	0.76			0.21				93	0.734999	92	0.727095			0.1004	10.04		0.042	4.2
	0.59			0.35				65	0.513709	41	0.324032			0.1064	10.64		0.0534	5.34
	0.85			0.42				26	0.205483	75	0.592741			0.0683	6.83		0.0463	4.63
Mean	0.72			0.28				159	1.25661	64	0.505805			0.1122	11.22		0.0657	6.57
								197	1.55693	60	0.474193			0.1158	11.58		0.0487	4.87
										50	0.395161			0.1241	12.41		0.0534	5.34
Fig 2F Manders' coefficient								Crop2						0.1636	16.36		0.0657	6.57
hTAC-GFP&RFP-RAB-5 WT (ROI=12,n=9)			hTAC-GFP&RFP-RAB-5 snx-3(tm1595) (ROI=16,n=10)					area	μm2	Crop2				0.0818	8.18		0.0463	4.63
	M1	M2		M1	M2			80	0.632257	area	μm2			0.0675	6.75		0.0487	4.87
	0.098	0.277		0.572	0.467			57	0.450483	34	0.268709			0.0645	6.45		0.0525	5.25
	0.127	0.256		0.443	0.389			21	0.165967	40	0.316128			0.0685	6.85		0.0698	6.98
	0.216	0.267		0.446	0.349			178	1.40677	73	0.576934			0.0775	7.75		0.0583	5.83
	0.106	0.215		0.399	0.438			81	0.64016	69	0.545321			0.0813	8.13		0.0893	8.93
	0.155	0.273		0.513	0.593			52	0.410967	19	0.150161			0.0889	8.89	Mean	0.05821	5.821
	0.276	0.28		0.453	0.322			167	1.31984	23	0.181774			0.0869	8.69
	0.185	0.168		0.427	0.482			69	0.545321	23	0.181774			0.0758	7.58
	0.205	0.272		0.302	0.305			36	0.284516	81	0.64016			0.1409	14.09
	0.129	0.282		0.513	0.412			Crop3		21	0.165967			0.1339	13.39
	0.218	0.336		0.608	0.518			area	μm2	35	0.276612		Mean	0.09951	9.951
	0.27	0.16		0.445	0.449			58	0.458386	63	0.497902
	0.192	0.213		0.505	0.536			80	0.632257	36	0.284516
Mean	0.18	0.25		0.561	0.462			42	0.331935	60	0.474193
				0.38	0.546			87	0.687579	31	0.245
				0.593	0.348			182	1.43838	Crop3
				0.447	0.648			86	0.679676	area	μm2
			Mean	0.48	0.45			84	0.66387	15	0.118548
								186	1.47	53	0.41887
								124	0.979998	22	0.173871
M1: green pixels overlapping red								Crop4		97	0.766611
M2: red pixels overlapping green								area	μm2	21	0.165967
								159	1.25661	63	0.497902
								88	0.695482	16	0.126451
								87	0.687579	31	0.245
								133	1.05113	73	0.576934
								77	0.608547	40	0.316128
								89	0.703386	Crop4
								69	0.545321	area	μm2
								128	1.01161	69	0.545321
								32	0.252903	44	0.347741
								54	0.426773	28	0.22129
								135	1.06693	43	0.339838
								Crop5		38	0.300322
								area	μm2	41	0.324032
								110	0.869353	57	0.450483
								59	0.466289	17	0.134355
								135	1.06693	60	0.474193
								65	0.513709	38	0.300322
								56	0.44258	61	0.482096
								76	0.600644	45	0.355644
								54	0.426773	Worm2
								25	0.19758	Crop1
								113	0.893063	area	μm2
								132	1.04322	59	0.466289
								122	0.964192	85	0.671773
								117	0.924676	74	0.584838
								Worm2		36	0.284516
								Crop1		35	0.276612
								area	μm2	36	0.284516
								168	1.32774	53	0.41887
								141	1.11435	49	0.387257
								173	1.36726	55	0.434677
								165	1.30403	18	0.142258
								129	1.01951	54	0.426773
								109	0.86145	69	0.545321
								108	0.853547	12	0.0948385
								Crop2		53	0.41887
								area	μm2	33	0.260806
								87	0.687579	46	0.363548
								135	1.06693	82	0.648063
								153	1.20919	Crop2
								150	1.18548	area	μm2
								98	0.774515	60	0.474193
								127	1.00371	39	0.308225
								105	0.829837	64	0.505805
								61	0.482096	40	0.316128
								23	0.181774	35	0.276612
								99	0.782418	47	0.371451
								99	0.782418	61	0.482096
								122	0.964192	32	0.252903
								62	0.489999	29	0.229193
								71	0.561128	35	0.276612
								104	0.821934	41	0.324032
								Crop3		47	0.371451
								area	μm2	39	0.308225
								154	1.21709	45	0.355644
								53	0.41887	Crop3
								115	0.908869	area	μm2
								54	0.426773	33	0.260806
								109	0.86145	39	0.308225
								93	0.734999	33	0.260806
								57	0.450483	55	0.434677
								146	1.15387	25	0.19758
								100	0.790321	26	0.205483
								123	0.972095	29	0.229193
								Crop4		43	0.339838
								area	μm2	23	0.181774
								79	0.624354	37	0.292419
								79	0.624354	22	0.173871
								87	0.687579	26	0.205483
								135	1.06693	36	0.284516
								153	1.20919	44	0.347741
								40	0.316128	26	0.205483
								45	0.355644	54	0.426773
								127	1.00371	Crop4
								34	0.268709	area	μm2
								105	0.829837	15	0.118548
								61	0.482096	39	0.308225
								119	0.940482	15	0.118548
								Worm3		16	0.126451
								Crop1		93	0.734999
								area	μm2	44	0.347741
								80	0.632257	51	0.403064
								190	1.50161	30	0.237096
								138	1.09064	68	0.537418
								105	0.829837	49	0.387257
								111	0.877256	Worm3
								59	0.466289	Crop1
								Crop2		58	0.458386
								area	μm2	113	0.893063
								183	1.44629	45	0.355644
								86	0.679676	16	0.126451
								75	0.592741	17	0.134355
								112	0.88516	22	0.173871
								166	1.31193	68	0.537418
								89	0.703386	17	0.134355
								63	0.497902	21	0.165967
								72	0.569031	47	0.371451
								114	0.900966	34	0.268709
								162	1.28032	33	0.260806
								Crop3		18	0.142258
								area	μm2	10	0.0790321
								99	0.782418	15	0.118548
								34	0.268709	Crop2
								97	0.766611	area	μm2
								97	0.766611	42	0.331935
								87	0.687579	15	0.118548
								160	1.26451	63	0.497902
								33	0.260806	16	0.126451
								130	1.02742	31	0.245
								41	0.324032	33	0.260806
								139	1.09855	85	0.671773
								97	0.766611	82	0.648063
								95	0.750805	50	0.395161
								49	0.387257	46	0.363548
								Crop4		Crop3
								area	μm2	area	μm2
								78	0.61645	84	0.66387
								71	0.561128	19	0.150161
								72	0.569031	31	0.245
								114	0.900966	95	0.750805
								92	0.727095	24	0.189677
								92	0.727095	56	0.44258
								90	0.711289	45	0.355644
								97	0.766611	18	0.142258
								92	0.727095	17	0.134355
								121	0.956288	52	0.410967
								107	0.845643	43	0.339838
								119	0.940482	62	0.489999
								96	0.758708	49	0.387257
								Worm4		62	0.489999
								Crop1		Crop4
								area	μm2	area	μm2
								135	1.06693	87	0.687579
								137	1.08274	21	0.165967
								92	0.727095	14	0.110645
								55	0.434677	33	0.260806
								92	0.727095	59	0.466289
								91	0.719192	27	0.213387
								93	0.734999	36	0.284516
								91	0.719192	36	0.284516
								55	0.434677	39	0.308225
								94	0.742902	75	0.592741
								123	0.972095	60	0.474193
								125	0.987901	Worm4
								80	0.632257	Crop1
								59	0.466289	area	μm2
								93	0.734999	58	0.458386
								127	1.00371	113	0.893063
								94	0.742902	45	0.355644
								Crop2		16	0.126451
								area	μm2	17	0.134355
								97	0.766611	22	0.173871
								95	0.750805	68	0.537418
								78	0.61645	17	0.134355
								160	1.26451	21	0.165967
								55	0.434677	47	0.371451
								40	0.316128	34	0.268709
								110	0.869353	33	0.260806
								76	0.600644	18	0.142258
								69	0.545321	10	0.0790321
								38	0.300322	15	0.118548
								Crop3		Crop2
								area	μm2	area	μm2
								50	0.395161	84	0.66387
								50	0.395161	19	0.150161
								89	0.703386	31	0.245
								60	0.474193	95	0.750805
								95	0.750805	24	0.189677
								58	0.458386	56	0.44258
								168	1.32774	45	0.355644
								105	0.829837	18	0.142258
								Worm5		17	0.134355
								Crop1		52	0.410967
								area	μm2	43	0.339838
								132	1.04322	62	0.489999
								129	1.01951	49	0.387257
								138	1.09064	62	0.489999
								78	0.61645	Crop3
								91	0.719192	area	μm2
								77	0.608547	42	0.331935
								Crop2		15	0.118548
								area	μm2	63	0.497902
								29	0.229193	16	0.126451
								25	0.19758	31	0.245
								113	0.893063	33	0.260806
								106	0.83774	85	0.671773
								168	1.32774	82	0.648063
								101	0.798224	50	0.395161
								59	0.466289	46	0.363548
								84	0.66387	Crop4
								Crop3		area	μm2
								area	μm2	87	0.687579
								80	0.632257	21	0.165967
								89	0.703386	14	0.110645
								103	0.814031	33	0.260806
								147	1.16177	59	0.466289
								79	0.624354	27	0.213387
								65	0.513709	36	0.284516
								91	0.719192	36	0.284516
								121	0.956288	39	0.308225
								Crop4		75	0.592741
								area	μm2	60	0.474193
								32	0.252903	Worm5
								67	0.529515	Crop1
								199	1.57274	area	μm2
								54	0.426773	33	0.260806
								122	0.964192	38	0.300322
								133	1.05113	43	0.339838
								60	0.474193	38	0.300322
								74	0.584838	61	0.482096
								72	0.569031	94	0.742902
								Crop5		62	0.489999
								area	μm2	43	0.339838
								78	0.61645	35	0.276612
								28	0.22129	46	0.363548
								35	0.276612	32	0.252903
								83	0.655966	Crop2
								151	1.19338	area	μm2
								174	1.37516	51	0.403064
								105	0.829837	36	0.284516
								137	1.08274	48	0.379354
								98	0.774515	40	0.316128
								Worm6		52	0.410967
								Crop1		62	0.489999
								area	μm2	60	0.474193
								35	0.276612	59	0.466289
								96	0.758708	36	0.284516
								54	0.426773	60	0.474193
								105	0.829837	43	0.339838
								95	0.750805	66	0.521612
								78	0.61645	68	0.537418
								115	0.908869	17	0.134355
								114	0.900966	Crop3
								60	0.474193	area	μm2
								117	0.924676	22	0.173871
								Crop2		70	0.553225
								area	μm2	81	0.64016
								59	0.466289	63	0.497902
								132	1.04322	44	0.347741
								131	1.03532	36	0.284516
								134	1.05903	53	0.41887
								93	0.734999	61	0.482096
								154	1.21709	46	0.363548
								55	0.434677	44	0.347741
								Crop3		17	0.134355
								area	μm2	46	0.363548
								108	0.853547	Crop4
								72	0.569031	area	μm2
								57	0.450483	34	0.268709
								49	0.387257	82	0.648063
								153	1.20919	27	0.213387
								52	0.410967	34	0.268709
								155	1.225	54	0.426773
								158	1.24871	27	0.213387
								114	0.900966	52	0.410967
								134	1.05903	61	0.482096
								74	0.584838	22	0.173871
								70	0.553225	65	0.513709
								100	0.790321	28	0.22129
								113	0.893063	56	0.44258
								Crop4		23	0.181774
								area	μm2	22	0.173871
								196	1.54903	24	0.189677
								204	1.61225	47	0.371451
								149	1.17758	53	0.41887
								120	0.948385	31	0.245
								117	0.924676	29	0.229193
								112	0.88516	42	0.331935
								153	1.20919	80	0.632257
								174	1.37516
								59	0.466289
								55	0.434677

## Sheet: Fig 3
	Fig 3B Normalized protein level(hTAC-GFP/β actin)					Fig 3C Normalized mRNA level
		WT	snx-3(tm1595)	snx-3(tm1595);RFP-SNX-3		hTAC		snx-3
		1	0.156482	0.955486		WT	snx-3(tm1595)	WT	snx-3(tm1595)
		1	0.275179	0.972372		1	1.12681	1	0.0437393
		1	0.185264	0.872459		1	0.824704	1	0.0417613
	Mean	1	0.206	0.933		1	1.03398	1	0.0466821
						1	0.939395	1	0.0356024
					Mean	1	0.981	1	0.042
				Fig3E hTAC-GFP colocalized with LMP-1-RFP(%)
			WT(ROI=22,n=22)	snx-3(tm1595)(ROI=20,n=9)	WT(ROI=25,n=25)	snx-3(tm1595)(ROI=20,n=11)
		BafA1	-	-	+	+
			15	12.5	12.5	53.3333
			13.6364	14.2857	12.3288	60
			13.3333	12.1951	17.4419	34.6154
			14.5455	10	15.3846	40
			15.8537	12.5	14.5455	48.1481
			10.9375	9.09091	16.2791	46.6667
			11.1111	16.6667	17.7778	50
			14.2857	9.375	12.5	41.6667
			12.5	6.06061	12.1951	45.4545
			16.0494	11.1111	12.2807	44.8276
			15.625	12	12.5	42.8571
			14.4737	8.33333	14.2857	46.4286
			12.5	13.5135	13.1579	44
			11.25	10	17.5	47.8261
			14.7368	13.3333	12	52.6316
			13.2353	14.2857	14.8148	53.8462
			13.3333	16	13.1579	47.8261
			16.6667	12.9032	14.4444	42.8571
			12.3077	16	12.7273	48.4848
			12.5	13.3333	11.5385	45.1613
			10		11.6667
			15.625		11.25
					14.0845
					17.7419
					12.069
		Mean	13.61	12.17	13.85	46.83
			Fig 3G	Normalized protein level (hTAC-GFP/β actin)
			WT	snx-3(tm1595)	cup-5(ar465)	snx-3(tm1595);cup-5(ar465)
			1	0.23577	1.21645	0.87424
			1	0.276641	1.31233	0.896196
			1	0.034011	1.54803	0.768276
		Mean	1	0.182	1.359	0.846

## Sheet: Fig 4
		Fig 4B Manders' coefficient
		hTAC-GFP&RFP-HGRS-1 WT (ROI=13,n=9)			hTAC-GFP&RFP-HGRS-1 snx-3(tm1595) (ROI=12,n=7)
		M1	M2		M1	M2
		0.247	0.326		0.513	0.498
		0.245	0.225		0.469	0.289
		0.124	0.345		0.334	0.311
		0.137	0.211		0.318	0.404
		0.106	0.208		0.473	0.349
		0.286	0.181		0.507	0.615
		0.103	0.147		0.37	0.282
		0.163	0.152		0.584	0.434
		0.245	0.173		0.319	0.348
		0.141	0.177		0.295	0.336
		0.239	0.129		0.672	0.303
		0.263	0.277		0.45	0.487
		0.345	0.302	Mean	0.44	0.39
	Mean	0.2	0.22
		M1: green pixels overlapping red
		M2: red pixels overlapping green
		Fig 4D Mean Intensity (per unit area)
		hTAC-GFP;WT (ROI=12,n=12)	hTAC-GFP;snx-3(tm1595)(ROI=12,n=12)	hTAC-GFP;vps-4(RNAi)(ROI=12,n=12)	hTAC-GFP;snx-3(tm1595);vps-4(RNAi)(ROI=12,n=12)
		5279.37	614.962	5117.27	3250.93
		3190.36	962.803	4421.8	3629.89
		2734.41	509.065	4110.75	3186.64
		4142.95	1523.58	4415.06	3922.11
		4070.74	604.092	1060.69	3442.03
		4266.47	1499.8	3632.63	1707.36
		4179.25	2577.54	3255.66	3946.26
		4898.29	1685.99	3930.77	4535.11
		4315.68	1595.45	4908.24	3532.58
		2975.37	1899.64	4822.8	3366.74
		4113.78	1636.11	3789.27	3851.78
		3196.46	1240.04	5332.97	3886.63
	Mean	3947	1362	4066	3522

## Sheet: Fig 6
Fig 6C	Avg. puncta number(/100μm2) of GFP-HGRS-1 (Middle)						Fig 6G P/S Ratio
WT (ROI=16,n=12)			snx-3(tm1595)(ROI=16,n=12)				EEA1		GAPDH		TfR
	8.04648		11.0435				Vector	SNX3 OE	Vector	SNX3 OE	Vector	SNX3 OE
	6.91803		1.15889				1.70184	0.651097	2.47742	1.82519	18.9795	16.5526
	7.01698		3.75219				1.35849	0.716842	1.49572	1.50962	8.06323	7.14141
	6.26967		15.3623				1.27153	0.647129	1.17786	1.02296	11.7799	10.7033
	13.1313		11.0155			Mean	1.444	0.672	1.717	1.453	12.941	11.466
	6.65407		2.82214
	12.5181		5.29252
	7.98014		11.9726			Fig 6I Manders' coefficient
	1.62887		14.531			hTAC-GFP&RFP-EEA-1 WT (ROI=12,n=9)			hTAC-GFP&RFP-EEA-1 snx-3(tm1595) (ROI=12,n=7)
	5.11902		3.57773				M1	M2		M1	M2
	3.82178		7.03927				0.082	0.124		0.315	0.277
	4.49135		4.0501				0.102	0.133		0.645	0.469
	13.0773		8.85152				0.107	0.148		0.474	0.368
	12.58		3.9723				0.187	0.207		0.268	0.461
	5.23044		4.90934				0.115	0.333		0.433	0.424
	3.82435		5.30563				0.108	0.227		0.765	0.488
Mean	7.394		7.166				0.223	0.303		0.405	0.365
							0.164	0.251		0.558	0.304
Fig 6E	Avg. puncta number of EEA-1 vesicles positive for RAB-5(/100μm2)						0.142	0.272		0.488	0.323
	WT(ROI=16,n=12)		snx-3(tm1595)(ROI=16,n=12)				0.159	0.418		0.796	0.407
	8.07575		12.3591				0.196	0.208		0.646	0.501
	9.58446		7.1159				0.271	0.21		0.32	0.447
	4.18274		9.23298			Mean	0.15	0.24		0.51	0.4
	7.42196		7.4079
	8.1649		10.18			M1: green pixels overlapping red
	7.77575		12.6188			M2: red pixels overlapping green
	5.94321		12.2062
	6.08196		9.31205
	4.27246		7.20098
	5.30108		9.35802
	3.32882		5.80658
	6.77941		9.32775
	7.60199		15.6944
	10.6239		15.9182
	4.0659		19.0605
	6.00811		9.08103
Mean	6.576		10.743

## Sheet: S5 Fig
		S5B Fig DAF-4-GFP colocalized with LMP-1-RFP(%)
	WT(ROI=21,n=13)	snx-3(tm1595)(ROI=18,n=10)	WT(ROI=19,n=14)	snx-3(tm1595)(ROI=19,n=10)
BafA1	-	-	+	+
	10	8.33333	11.1111	45
	9.52381	5.26316	7.5	42.8571
	12	6.66667	5.55556	58.6207
	7.14286	8.33333	9.09091	42.5
	8.57143	8	6.25	45.4545
	4.65116	5.12821	6.66667	53.5714
	6.66667	8.69565	6.66667	43.3333
	5	5.12821	5.55556	55.5556
	6.66667	10	10.5263	42.8571
	5.55556	5.55556	4.16667	50
	8.57143	12.5	7.69231	41.6667
	11.1111	6.97674	8.33333	50
	10	5	7.14286	46.6667
	9.67742	6.25	8.33333	40
	5.88235	5	6.25	50
	8.33333	4.34783	6.66667	43.75
	5	4	11.1111	46.6667
	8.33333	8.33333	13.3333	40
	3.84615		7.14286	55.5556
	6.66667
	5.55556
Mean	7.56	6.86	7.85	47.06
S5D Fig Manders' coefficient
DAF-4-GFP&RFP-HGRS-1 WT (ROI=17,n=9)			DAF-4-GFP&RFP-HGRS-1 snx-3(tm1595)(ROI=16,n=10)
	M1	M2		M1	M2
	0.133	0.169		0.344	0.301
	0.12	0.132		0.268	0.238
	0.113	0.135		0.294	0.229
	0.098	0.171		0.336	0.347
	0.11	0.128		0.314	0.349
	0.15	0.2		0.211	0.283
	0.11	0.146		0.4	0.322
	0.129	0.123		0.279	0.383
	0.13	0.122		0.238	0.368
	0.08	0.099		0.261	0.424
	0.17	0.125		0.308	0.335
	0.09	0.12		0.26	0.384
	0.06	0.08		0.359	0.522
	0.153	0.067		0.347	0.386
	0.112	0.081		0.379	0.426
	0.154	0.267		0.324	0.483
	0.167	0.19
Mean	0.12	0.14		0.3	0.36
M1: green pixels overlapping red
M2: red pixels overlapping green

## Sheet: S7 Fig
S7C Fig	RFP-SNX-3 overlap with hTAC-GFP(%)						S7E Fig	RFP-VPS-35 overlap with hTAC-GFP(%)
	WT ( ROI = 26, n = 9)		vps-35(hu68)( ROI = 23, n = 9)						WT (ROI=17,n=4)
	53.5714			53.3333						15.7895
	61.1111			63.6364						10
	52.5			50						18.1818
	58.0645			62.5						17.8571
	53.3333			47.0588						21.6216
	50			57.1429						14.2857
	66.6667			46.6667						13.6364
	57.1429			46.1538						13.3333
	57.1429			42.8571						20
	60			55.5556						8.33333
	53.3333			62.5						18.75
	66.6667			64						14.2857
	61.5385			66.6667						17.3913
	70			69.2308						19.0476
	66.6667			57.1429						9.09091
	56.25			62.5						8.33333
	50			61.5385						15
	60			57.1429					Mean	14.99
	47.3684			47.0588
	55.5556			62.5
	60			52.6316
	53.8462			50
	44.4444			54.5455			S7G Fig	GFP-SNX-3 overlap with RFP-VPS-35(%)
	56.25								ROI=27 n=21
	60									46.4286
	61.5385									41.1765
Mean	57.42			56.19						47.0588
										44.1176
										41.4634
										51.9231
										42.5926
										50.9804
										45.2381
										43.3333
										40.9091
										50
										42.4242
										48.3871
										37.5
										40
										46.6667
										39.2857
										36
										43.9394
										43.1034
										50
										44.7761
										46.6667
										46.4286
										33.3333
										34.7826
								Mean		43.65
